# Supplementary material for: Exploring factors affecting the acceptance of fall detection technology among older adults and their families: a content analysis
Source: BMC Geriatr. 2024 Aug 20;24:694. doi: 10.1186/s12877-024-05262-0 (PMC11334405; doi:10.1186/s12877-024-05262-0)
Supplement: Supplementary file 1 — Supplementary Material 1. [file 12877_2024_5262_MOESM1_ESM.xlsx]

## Sheet: resutls_v2
Appendix. Meaning unit and Condensed meaning unit
Meaning unit	Condensed meaning unit
Yeah, don't wear it if it's uncomfortable; it's just about avoiding dizziness.	I don't feel uncomfortable, such as feeling dizzy.
Well, just now, it's just that I've heard that there might be some concerns about it. Because it's worn on the skin, so there's a fear of it having some impact on their skin. Also, there's the question of whether it might have electrical leakage.	Worried about what kind of impact it will have on his skin and whether it will leak electricity.
Perhaps, he has some kind of fear, like he might think that this thing could cause harm to the body? Or maybe he's worried about things like skin allergies or getting an electric shock, and so on.	Maybe he has some kind of fear, such as skin allergies or electric shock.
A: Which part do you think you will pay more attention to? B: Skin allergies.	A: Which part do you think you will pay more attention to? B: Skin allergies.
A: Okay. Are you afraid of these things placed on the bedside? Do you worry that it might have an electrical leakage? B: (Nods) A: It's something to consider, right? B: Yes, I do think about it to some extent.	A: Are you afraid that it will leak electricity? B: I would probably think of it.
A: In one to two weeks, if you use such a product, do you worry that it might have some harmful effects on your body, or that there might be some issues? Are you concerned about circuitry issues or electrical leakage? B: Well... yes.	A: Are you worried about the circuit board or leakage? B: Yes.
A: If some problems occur, such as leakage or radiation, will you worry about harming your elders? Or a burden. B: Yes.	A: If there are some problems, such as leakage or radiation, would you worry about harming your elders? B: Yes.
Electrical leakage, that's what I'm most afraid of	Electric shock is what I'm really most afraid of.
A: Are you concerned about electrical leakage? B: If it's plugged in, I would worry about electrical leakage, but for battery-operated ones, I'm only concerned about them running out of power.	A: Are you worried about any risks or concerns, such as electricity? B: If you plug it in, I’ll worry about leakage
I don't really think the key point with this thing is where it is placed. What I'm concerned about is whether it might affect or have radiation-related functions.	I wonder if there has any radiation.
A: Okay, do you worry that such a device with a small amount of electricity or radiation might cause harm or burden on his body? B: Yes, I do have some concerns	A: Are you worried that littleamounts of electricity and radiation will cause some harm to his body? B: I will be worried.
A: So, I want to understand, because these technological products actually have some electrical and radiation components, and we try to minimize them. But with regard to these aspects, do you worry about the possibility of the elderly experiencing physical harm or concerns? B: Well... if there's electromagnetic radiation? It's about that radiation.	A: Are you worried about physical harm caused by your elders? B: Are there electromagnetic waves and radiation?
Well, considering his current condition, he doesn't need this for now. But if he deteriorates further in terms of cognitive function, or if he becomes truly disabled in the future, then we should consider this aspect a bit more. And with 24-hour caregivers, we'll definitely take this into account. We're thinking about it in advance.	If he waits until his intelligence deteriorates, or even becomes disabled in the future, there will be 24-hour foreign workers.
So instead of this, we might end up hiring someone to take care of him, or considering long-term care services. Because rather than spending that money, it's the same as having someone look after you 24 hours a day.	So instead of doing this, we might end up asking someone to take care of us, or send us long-term care center, something related.
After entering the long-term care center, to be honest...what about one thing...I told my husband that if I leave first one day, you are absolutely not allowed to go to the long-term care center. You can ask our foreign workers to accompany you or ask your children to come over and sleep with you at night, because going to that place is equivalent to announcing that you are about to die! My idea.…	The interaction between us and our loved ones is a great strength.
No need! I have, if I need to use the restroom or something, the foreign caregiver will take me.	If I need to go to the toilet, foreign workers will take me there.
I just feel like it’s relatively unnecessary. Because I'm always with my boyfriend, and he takes care of me. He's always attentive.	I just feel like it’s relatively unnecessary. Because I am with my boyfriend, he will take care of me.
A: Like cooking, taking a shower, or doing the laundry, can you do these things by yourself, or do you need your husband's assistance and help? B: I can't do any of those.	A: Can you do things like cooking, bathing, or washing clothes by yourself? Or do you need your husband's assistance and assistance? B: Neither can
Most people now hire foreign domestic workers to provide care. If he needs to get up to go to the bathroom, he'll definitely inform the foreign caregiver, saying, I need this, I need that, please help me up.	Nowadays, most people just hire foreign helpers to take care of them.
A: Do you prefer the accompany of others? B: Yes	A: Do you prefer the accompany of others? B: Yes
A: Do you think this is a strange habit in your life? Will it be very uncomfortable? B: It must be uncomfortable if you wear it all day.	It must be uncomfortable to wear all day long.
It's too heavy. If it's too heavy, I don't like wearing it.	If it's too heavy, I don't like wearing it.
I care about the weight. It shouldn't be too heavy; it should be relatively lightweight.	Not too heavy.
But now I'm afraid to wear any other shoes when I'm wearing this pair.	Now I just wear this pair of shoes and don’t dare to wear any other pair of shoes.
A: Can it be fastened around the knee? B: Fastened around the knee, I can't do it now. I'm afraid I'll get stuck when I'm walking.	I'm afraid I'll get stuck when I'm walking.
Because he just took the crutch and walked with it. Yes, if he wears this, he will still fall.	Because he just took the crutch and walked with it. Yes, if he wears this, he will still fall.
I think we should have crutches first, because to protect the safety of that person, if we can protect the personal safety of the triangle or four corners of the crutches safely, the prevention is only taken by others, how does he know, maybe even he listens like my mother No, he has no idea what that voice is doing.	I think it’s better to have crutches first to protect that person’s safety.
I now have an emergency button installed in my home. If I have an accident, or if I just press the call, the security company will come to assist me.	I have an emergency button installed in my home. If I have an accident, I can press the call and the security company will come to help me.
The second thing is that I don’t want to buy any more, because my family has bought a lot of sports equipment and I can’t stand it.	I don’t want to buy any more because my family has bought a lot of sports equipment and I can’t stand it.
It’s troublesome. It’s troublesome to bring something with you, because I personally am like this. It’s very troublesome. Try not to use it.	It’s troublesome to wear something else.
My wife and I should not be able to use it, because My son and his wife are both doctors, and they are both attending Cheng Kung University.	My wife and I probably won't use it, because both my son and my wife are doctors.
And I think it’s true that the psychological burden may be greater as you get older. If you ask him to carry something every day, he might not like it or is not willing to change the behavior, so he won't want it anymore.	If you ask him to carry something every day, he might not like it or feel that his actions will not change and he won’t want it anymore.
Because she is very slow to react now. Even if you sometimes ask her to do something, she may not really be able to accept it.	Sometimes she may not really be able to accept whatever I ask her to do.
A: OK. So would you object to having this thing on your body? B: I didn't used to wear that. It's a weird feeling, it doesn't feel like that, it feels weird if you're not used to it. "	A: OK. So do you just reject putting this thing on your body? B: It feels weird. It doesn’t feel like that
I just find it troublesome to wear it.	I find it troublesome to wear it.
If it’s too much money, I don’t want it anymore.	If it’s too much money, I don’t want to use it.
A: Do you think you will get used to wearing this, wearing glasses, wearing it on pants, or wearing shoes? Will you reject it? B: Yes... I don't like it	A: Do you like wearing this thing on you? B: I don’t like it
I think it's useless.	I think it's useless.
I think it's troublesome.	I think it's troublesome.
I'm too lazy to wear glasses. We usually don’t wear eye glasses.	I'm too lazy to wear glasses. We usually don't wear glasses.
I don’t know how much this costs? I need to consider the price.	Price also needs to be considered.
The most serious thing is that if you want to install a equipment, you have to spend a lot of money... If there is nothing happens then it's not needed.	If you want to install a equipment, you have to spend a lot of money.
Of course, the best thing is to ask you for a price that is affordable to the people. If the price is expensive, I may not be willing to use it.	The best thing is it's cheap. If it is expensive, I may not want it.
I don’t want this if it’s too much money.	I don’t want this if it’s too much money.
It's too expensive for me. I don't want it.	It's too expensive for me. I don't want it.
Of course, the cheaper the better, but as I said, if your development costs are very expensive, then...	The cheaper the better, but if your development costs are very expensive, then...
Of course, family economic issues are also taken into consideration. For some disadvantaged groups, they are unlikely to consider this aspect. Of course, I think that what is actually helpful to the elderly is those with good financial ability, they will not consider too much. (Whether to buy depends on their economic situation) ...I think the first thing to consider is financial ability. If you …	Family economic issues are also taken into consideration. For some disadvantaged groups, they are unlikely to consider this aspect. I think that what is actually helpful to the elderly is those with good financial ability, they will not consider too much. (Whether to buy depends on their economic situation)...I think the first thing to consider is financial ability. If you consider economic issue…
Once a price is announced, we will think about it, hey, should I buy it? For example, if you say this is 20,000 a pair, then of course I won’t buy it. Ah, if you say 2,000, OK. It means you have to have a price first, then I will know whether I want to buy it or not.	For example, if you say this is 20,000, then of course I won’t buy it. If you say 2,000, it's OK. for me
I think it's too expensive.	I think it's too expensive.
If you can sense that he is about to slip or fall, can you prevent him from falling?	If it can sense that he might slip or fall, can it prevent him from falling?
A: If her body is already tilted, the alarm will be too late. Because we can help her before she falls, it is ideal to design it like this. I can just support him when he falls... I think it can help you not to fall, and that has this kind of influence. Falling has a great impact, so of course we hope it would be better not to fall.	We can help her before he falls. The design is ideal so that I can just support her when she falls.
A: I would like to ask, compared with crutches and these products, which method do you prefer to prevent falls? B: I think it’s better to have crutches first to protect that person’s safety. Prevention is just prevention by others.	I think it is better to have crutches first, because to protect that person's safety.
Many people in our community use crutches with 4 and 3 legs at the bottom. I said that is useless. If you really want to fall, and the crutch is so long... there is no support at all. Look at me. This (she takes out her crutch).	I think many people in our community use that crutch and it has no support at all.
It may be that if he wears it out and sounds an alarm, for example, as I just said, if someone sounds an alarm in Xitou, we in Tainan... can we receive it?	If he goes out and sounds an alarm and we are in Tainan.. can we receive it?
So... because I have no expectations for this, I don't want to say what to do... I just mean that if I can be very safe at the moment... my life is fine, and we don't expect to say that we are going to live very long. He doesn't have the ability to take care of himself, and he still needs others to take care of him. I feel that it is a burden and to the younger generation.	I feel that it is a burden and to the younger generation.
Will this actually reduce the burden on the family members?	Will this reduce the burden on the family members?
I can know the development of the disease in real time and clearly, and if it can also take photos or I can see his condition at home, I may also feel more at ease.	If it can take pictures or I can see his condition at home, I might feel more at ease.
A: Interviewer; B: Interviewee
